# Supplementary material for: Molecular Recognition Patterns between Vitamin B12 and Proteins Explored through STD-NMR and In Silico Studies
Source: Foods. 2023 Jan 28;12(3):575. doi: 10.3390/foods12030575 (PMC9914923; doi:10.3390/foods12030575)
Supplement: Supplementary file 1 [file foods-12-00575-s001.zip]

Archive with 1 entries (1 files):
- foods-2158414-supplementary.pdf
